# Supplementary material for: Eye Movements in Frogs and Salamanders—Testing the Palatal Buccal Pump Hypothesis
Source: Integr Org Biol. 2019 Jun 7;1(1):obz011. doi: 10.1093/iob/obz011 (PMC7671152; doi:10.1093/iob/obz011)
Supplement: Supplementary_Material_obz011 [file supplementary_material_obz011.zip]

Archive with 3 entries (3 files):
- Supplemental_Table_ST1.xlsx
- Supplemental_Table_ST2.xlsx
- Supplemental_Table_ST3.xlsx
