# Supplementary material for: Eye Movements in Frogs and Salamanders—Testing the Palatal Buccal Pump Hypothesis
Source: Integr Org Biol. 2019 Jun 7;1(1):obz011. doi: 10.1093/iob/obz011 (PMC7671152; doi:10.1093/iob/obz011)
Supplement: Supplementary_Material_obz011 [file supplementary_material_obz011.zip › Supplemental_Table_ST1.xlsx]

## Sheet: Sheet1
Movements of buccal floor			breathing	oscillation	eye retraction
	1. depression	2. depression	3. depression	4. depression	5. depression	6. depression	7. depression	8. depression	9. depression	10. depression	11. depression	12. depression	13. depression	14. depression	15. depression	16. depression
16May_Lc01_Trial01
floorright Z (neg.)	0.37	0.26	0.27	0.49	0.25	0.5	0.27
floorleft Z (neg.)	0.36	0.27	0.24	0.5	0.25	0.39	0.26
16May_Lc01_Trial02
floorright Z (neg.)	0.23	0.53	0.24	0.63	0.35	0.67	0.28	0.62	0.52
floorleft Z (neg.)	0.22	0.46	0.24	0.55	0.36	0.6	0.28	0.54	0.39
13May_Lc02_Trial04
floorright Z (neg.)	0.73	0.72	0.77	0.74	0.75	0.76	0.73	0.75	0.75
floorleft Z (neg.)	0.83	0.83	0.83	0.85	0.82	0.86	0.85	0.83	0.85
13May_Lc02_Trial08
floorright Z (neg.)	0.72	0.71	0.71	0.72	0.72	0.71	0.72	0.74	0.74	0.74
floorleft Z (neg.)	0.69	0.71	0.7	0.7	0.71	0.7	0.7	0.73	0.72	0.72
16May_Lc02_Trial06
floorright Z (neg.)	0.18	0.24	0.25	0.35	0.3	0.3	0.3	0.26	0.27	0.25	0.29	0.29	0.29	0.2	0.24	0.26
floorleft Z (neg.)	0.15	0.2	0.22	0.3	0.27	0.25	0.27	0.19	0.23	0.24	0.26	0.24	0.26	0.16	0.21	0.22
28May_Lc03_Trial01
floorright Z (neg.)	0.16	0.22	0.16	0.17	0.21	0.15	0.15	0.17	0.18	0.17	0.18
floorleft Z (neg.)	0.15	0.24	0.18	0.16	0.24	0.16	0.16	0.19	0.22	0.17	0.18
28May_Lc03_Trial03
floorright Z (neg.)	0.35	0.15	0.32	0.17	0.38	0.38	0.38	0.37	0.36	0.4	0.38	0.41	0.39	0.19
floorleft Z (neg.)	0.37	0.16	0.34	0.19	0.42	0.42	0.42	0.4	0.39	0.43	0.44	0.45	0.42	0.23

## Sheet: Sheet2
Calculation of buccal floor movements
a) Breathing
Frog Lc01
16May_Lc01_Trial01	Breath No.	breath right floor (mm)	breath left floor (mm)	MEAN right/left			Lc01 breaths MEAN right/left		Mean of the means for breathing of all individuals
	1	0.37	0.36	0.365			0.365
	2	0.49	0.5	0.495			0.495				0.497143
	3	0.5	0.39	0.445			0.445				0.751579
MEAN	N=3	0.453333	0.416667	0.435			0.495				0.391818
s.d.		0.0723418	0.0737111	0.0655744			0.59		MEAN	N=3	0.546847
							0.635		s.d.		0.184959
16May_Lc01_Trial02	Breath No.	breath right floor (mm)	breath left floor (mm)	MEAN right/left			0.455
	1	0.53	0.46	0.495		MEAN (N=7)	0.497143
	2	0.63	0.55	0.59		s.d.	0.0655744
	3	0.67	0.6	0.635
	4	0.52	0.39	0.455
MEAN	N=4	0.5875	0.5	0.54375
s.d.		0.0741058	0.0934523	0.0831039
Frog Lc02
13May_Lc02_Trial04	Breath No.	breath right floor (mm)	breath left floor (mm)	MEAN right/left			Lc02 breaths MEAN right/left
	1	0.73	0.83	0.78			0.78
	2	0.72	0.83	0.775			0.775
	3	0.77	0.83	0.8			0.8
	4	0.74	0.85	0.795			0.795
	5	0.75	0.82	0.785			0.785
	6	0.76	0.86	0.81			0.81
	7	0.73	0.85	0.79			0.79
	8	0.75	0.83	0.79			0.79
	9	0.75	0.85	0.8			0.8
MEAN	N=9	0.744444	0.838889	0.791667			0.705
s.d.		0.015899	0.0136423	0.0108972			0.71
							0.705
13May_Lc02_Trial08	Breath No.	breath right floor (mm)	breath left floor (mm)	MEAN right/left			0.71
	1	0.72	0.69	0.705			0.715
	2	0.71	0.71	0.71			0.705
	3	0.71	0.7	0.705			0.71
	4	0.72	0.7	0.71			0.735
	5	0.72	0.71	0.715			0.73
	6	0.71	0.7	0.705			0.73
	7	0.72	0.7	0.71		MEAN (N=19)	0.751579
	8	0.74	0.73	0.735		s.d.	0.0405878
	9	0.74	0.72	0.73
	10	0.74	0.72	0.73
MEAN	N=10	0.723	0.708	0.7155
s.d.		0.0125167	0.0122927	0.0116548
Frog Lc03
28May_Lc03_Trial03	Breath No.	breath right floor (mm)	breath left floor (mm)	MEAN right/left			Lc02 breaths MEAN right/left
	1	0.35	0.37	0.36
	2	0.32	0.34	0.33		MEAN (N=11)	0.391818
	3	0.38	0.42	0.4		s.d.	0.0280042
	4	0.38	0.42	0.4
	5	0.38	0.42	0.4
	6	0.37	0.4	0.385
	7	0.36	0.39	0.375
	8	0.4	0.43	0.415
	9	0.38	0.44	0.41
	10	0.41	0.45	0.43
	11	0.39	0.42	0.405
MEAN	N=11	0.374545	0.409091	0.391818
s.d.		0.0246429	0.0320794	0.0280422
b) Oscillation
Frog Lc01
16May_Lc01_Trial01	Oscill. No.	oscillation right floor (mm)	oscillation left floor (mm)	MEAN right/left			Lc01 oscill. MEAN right/left		Mean of the means for oscillation of all individuals
	1	0.26	0.27	0.265			0.265
	2	0.27	0.24	0.255			0.255				0.2655
	3	0.25	0.25	0.25			0.25				0.248125
	4	0.27	0.26	0.265			0.265				0.180714
MEAN	N=4	0.2625	0.255	0.25875			0.225		MEAN	N=3	0.231446
s.d.		0.00957427	0.0129099	0.0075			0.24		s.d.		0.044786
							0.344
16May_Lc01_Trial02	Oscill. No.	oscillation right floor (mm)	oscillation left floor (mm)	MEAN right/left			0.28
	1	0.23	0.22	0.225		MEAN (N=8)	0.2655
	2	0.24	0.24	0.24		s.d.	0.0358847
	3	0.35	0.36	0.344
	4	0.28	0.28	0.28
MEAN	N=4	0.275	0.275	0.27225
s.d.		0.0544671	0.0619139	0.0531688
Frog Lc02
16May_Lc02_Trial06	Oscill. No.	oscillation right floor (mm)	oscillation left floor (mm)	MEAN right/left			Lc02 oscill. MEAN right/left
	1	0.18	0.15	0.165
	2	0.24	0.2	0.22		MEAN (N=16)	0.248125
	3	0.25	0.22	0.235		s.d.	0.0406151
	4	0.35	0.3	0.325
	5	0.3	0.27	0.285
	6	0.3	0.25	0.275
	7	0.3	0.27	0.285
	8	0.26	0.19	0.225
	9	0.27	0.23	0.25
	10	0.25	0.24	0.245
	11	0.29	0.26	0.275
	12	0.29	0.24	0.265
	13	0.29	0.26	0.275
	14	0.2	0.16	0.18
	15	0.24	0.21	0.225
	16	0.26	0.22	0.24
MEAN	N=16	0.266875	0.229375	0.248125
s.d.		0.0415883	0.040738	0.0406151
Frog Lc03
28May_Lc03_Trial01	Oscill. No.	oscillation right floor (mm)	oscillation left floor (mm)	MEAN right/left			Lc03 oscill. MEAN right/left
	1	0.16	0.15	0.155			0.155
	2	0.22	0.24	0.23			0.23
	3	0.16	0.18	0.17			0.17
	4	0.17	0.16	0.165			0.165
	5	0.21	0.24	0.225			0.225
	6	0.15	0.16	0.155			0.155
	7	0.15	0.16	0.155			0.155
	8	0.17	0.19	0.18			0.18
	9	0.18	0.22	0.2			0.2
	10	0.17	0.17	0.17			0.17
	11	0.18	0.18	0.18			0.18
MEAN	N=11	0.174545	0.186364	0.180455			0.155
s.d.		0.0225227	0.0326413	0.0268751			0.18
							0.21
28May_Lc03_Trial03	Oscill. No.	oscillation right floor (mm)	oscillation left floor (mm)	MEAN right/left		MEAN (N=14)	0.180714
	1	0.15	0.16	0.155		s.d.	0.0259331
	2	0.17	0.19	0.18
	3	0.19	0.23	0.21
MEAN	N=3	0.17	0.193333	0.181667
s.d.		0.02	0.0351188	0.0275379
