# Supplementary material for: Eye Movements in Frogs and Salamanders—Testing the Palatal Buccal Pump Hypothesis
Source: Integr Org Biol. 2019 Jun 7;1(1):obz011. doi: 10.1093/iob/obz011 (PMC7671152; doi:10.1093/iob/obz011)
Supplement: Supplementary_Material_obz011 [file supplementary_material_obz011.zip › Supplemental_Table_ST2.xlsx]

## Sheet: Sheet2
Frog Lc01
16May_Lc01_Trial01	Breath	breath Right eye (mm)	breath left eye (mm)
	1	0.07639	0.07456
	2	0.11283	0.02004
16May_Lc01_Trial02	1	0.04307	0.02685
	2	0.05644	0.03085
	3	0.04427	0.06169
	4	0.05433	0.02407
MEAN	N=6	0.064555	0.0396767
s.d.		0.0265105	0.0226849
Frog Lc03
28May_Lc03_Trial03	1	0.079265	0.04183
	2	0.0446585	0.06747
	3	0.0469834	0.02644
	4	0.0469001	0.04734
	5	0.0869696	0.04304
	6	0.0897108	0.04425
	7	0.059854	0.04019
	8	0.0364496	0.03487
	9	0.0402652	0.0459
	10	0.039518	0.04095
	11	0.037059	0.05763
MEAN	N=11	0.0552394	0.0445373
s.d.		0.0204896	0.010814
Frog Lc02
Lc02_Trial04_May13	1	0.0541	0.08978
	2	0.06514	0.06915
	3	0.07648	0.11756
	4	0.0504	0.09103
	5	0.03184	0.10552
	6	0.07452	0.10861
	7	0.09267	0.10486
	8	0.076	0.10161
	9	0.07553	0.12405
MEAN	N=9	0.0662978	0.101352
s.d.		0.0181533	0.0163468
