# Supplementary material for: Eye Movements in Frogs and Salamanders—Testing the Palatal Buccal Pump Hypothesis
Source: Integr Org Biol. 2019 Jun 7;1(1):obz011. doi: 10.1093/iob/obz011 (PMC7671152; doi:10.1093/iob/obz011)
Supplement: Supplementary_Material_obz011 [file supplementary_material_obz011.zip › Supplemental_Table_ST3.xlsx]

## Sheet: Sheet2
Mean Depression					Mean values of all individuals and left plus right
		percentage				Mean value	s.d.
eyeright Z	Depression right eye	45.45			depression	44.53	3.61
eyeleft Z	Depression left eye	38.81			medial motion	35.79	4.29
eyeright Z	Depression right eye	40.35			retraction	19.68	4.19
eyeleft Z	Depression left eye	44.32
eyeright Z	Depression right eye	44.55
eyeleft Z	Depression left eye	41.84
eyeright Z	Depression right eye	51.67
eyeleft Z	Depression left eye	46.53
eyeright Z	Depression right eye	46.94
eyeleft Z	Depression left eye	43.17
eyeright Z	Depression right eye	40.82
eyeleft Z	Depression left eye	42.42
eyeright Z	Depression right eye	49.58
eyeleft Z	Depression left eye	46.88
eyeright Z	Depression right eye	48.1
eyeleft Z	Depression left eye	40.98
		44.5256	MEAN (N=16)
		3.61057	s.d.
Mean medial movement
		percentage
eyeright Y	Medial motion right eye	36.36
eyeleft Y	Medial motion left eye	32.84
eyeright Y	Medial motion right eye	40.35
eyeleft Y	Medial motion left eye	34.09
eyeright Y	Medial motion right eye	41.58
eyeleft Y	Medial motion left eye	35.71
eyeright Y	Medial motion right eye	28.33
eyeleft Y	Medial motion left eye	36.63
eyeright Y	Medial motion right eye	41.84
eyeleft Y	Medial motion left eye	35.97
eyeright Y	Medial motion right eye	41.84
eyeleft Y	Medial motion left eye	34.34
eyeright Y	Medial motion right eye	27.73
eyeleft Y	Medial motion left eye	32.29
eyeright Y	Medial motion right eye	36.71
eyeleft Y	Medial motion left eye	36.07
		4.29012	s.d.
		35.7925	MEAN (N=16)
Mean retraction
		percentage
eyeright X	Retraction right eye	18.18
eyeleft X	Retraction left eye	28.36
eyeright X	Retraction right eye	19.3
eyeleft X	Retraction left eye	21.59
eyeright X	Retraction right eye	13.86
eyeleft X	Retraction left eye	22.45
eyeright X	Retraction right eye	20
eyeleft X	Retraction left eye	16.83
eyeright X	Retraction right eye	11.22
eyeleft X	Retraction left eye	20.86
eyeright X	Retraction right eye	17.35
eyeleft X	Retraction left eye	23.23
eyeright X	Retraction right eye	22.69
eyeleft X	Retraction left eye	20.83
eyeright X	Retraction right eye	15.19
eyeleft X	Retraction left eye	22.95
		19.6806	MEAN (N=16)
		4.19035	s.d.
